# Supplementary material for: Male Disadvantage in Oxidative Stress-Associated Complications of Prematurity: A Systematic Review, Meta-Analysis and Meta-Regression
Source: Antioxidants (Basel). 2021 Sep 18;10(9):1490. doi: 10.3390/antiox10091490 (PMC8465696; doi:10.3390/antiox10091490)
Supplement: Supplementary file 1 [file antioxidants-10-01490-s001.zip]

Archive with 1 entries (1 files):
- antioxidants-1380444-supplementary.pdf
